# Supplementary material for: Simultaneous Study of Anti-Ferroptosis and Antioxidant Mechanisms of Butein and (S)-Butin
Source: Molecules. 2020 Feb 5;25(3):674. doi: 10.3390/molecules25030674 (PMC7036861; doi:10.3390/molecules25030674)
Supplement: Supplementary file 1 [file molecules-25-00674-s001.zip]

Archive with 6 entries (5 files):
- Suppls/Suppl. 1 Dose response curves inthe antioxidant spectrophotometric analyses.docx
- Suppls/Suppl. 2 MS elucidation of standard butein and (S)-butin.docx
- Suppls/Suppl. 3 Structures of phenolic cross-dimers.tif
- Suppls/Suppl. 4 Certificate analysis of (S) butin.pdf
- Suppls/Suppl. 5 Certificate  analysis of butein.pdf
- Suppls/
